# Supplementary material for: Isolate-specific rat brain transcriptional responses to rat lungworm (Angiostrongylus cantonensis)
Source: Pathog Dis. 2025 Feb 19;83:ftaf003. doi: 10.1093/femspd/ftaf003 (PMC11895509; doi:10.1093/femspd/ftaf003)
Supplement: ftaf003_Supplemental_Files [file ftaf003_supplemental_files.zip]

Archive with 6 entries (6 files):
- Supplementary figure 1.tif
- Supplementary figure 2.tif
- Supplementary figure 3.tif
- Supplementary figure 4.tif
- Supplementary Materials Legend-Figures.docx
- SuppTables_FINAL.docx
